# Supplementary material for: Comparative Genomics of Bacteriophage of the Genus Seuratvirus
Source: Genome Biol Evol. 2017 Dec 20;10(1):72–6. doi: 10.1093/gbe/evx275 (PMC5758909; doi:10.1093/gbe/evx275)
Supplement: Supplementary Data [file evx275_supp.zip]

Archive with 5 entries (5 files):
- Figure_S1.svg
- Figure_S2_SLUR25.eps
- Figure_S3.eps
- Supplementary Figure Legends.docx
- Supplementary Table1.xlsx
