# Supplementary material for: Comparative Genomics of Bacteriophage of the Genus Seuratvirus
Source: Genome Biol Evol. 2017 Dec 20;10(1):72–6. doi: 10.1093/gbe/evx275 (PMC5758909; doi:10.1093/gbe/evx275)
Supplement: Supplementary Data [file evx275_supp.zip › Supplementary Table1.xlsx]

## Sheet: Supplementary_Table1
Host Domain	Family	Genus	Species	Genome Accession	Protein Accession	VOG#
Archaea	NA	NA	Halovirus HCTV-1 ➚	NC_021330 ➚	YP_008059634.1	5156
Archaea	NA	NA	Halovirus HCTV-5 ➚	NC_021327 ➚	YP_008059116.1	5156
Archaea	NA	NA	Halovirus HVTV-1 ➚	NC_020158 ➚	YP_007378981.1 ➚	5156
Bacteria	Myoviridae ➚	Cp220likevirus ➚	Campylobacter phage CP21 ➚	NC_019507 ➚	YP_007005116.1 ➚	5156
Bacteria	Myoviridae ➚	Cp220likevirus ➚	Campylobacter phage CP220 ➚	NC_027997 ➚	YP_009169203.1 ➚	5156
Bacteria	Myoviridae ➚	Cp220likevirus ➚	Campylobacter phage CPt10 ➚	NC_027996 ➚	YP_009169010.1 ➚	5156
Bacteria	Myoviridae ➚	NA	Bacillus phage BCD7 ➚	NC_019515 ➚	YP_007005879.1 ➚	5156
Bacteria	Myoviridae ➚	NA	Cellulophaga phage phi47:1 ➚	KC821634 ➚	AGO49786.1 ➚	5156
Bacteria	Myoviridae ➚	NA	Cellulophaga phage phiSM ➚	NC_020860 ➚	YP_007675726.1 ➚	5156
Bacteria	Myoviridae ➚	NA	Rhizobium phage RHEph04 ➚	JX483876 ➚	AGC35740.1 ➚	5156
Bacteria	Myoviridae ➚	NA	Rhizobium phage RHEph05 ➚	JX483877 ➚	AGC35816.1 ➚	5156
Bacteria	Myoviridae ➚	NA	Rhizobium phage RHEph06 ➚	NC_027296 ➚	YP_009145914.1 ➚	5156
Bacteria	Myoviridae ➚	T4likevirus ➚	Stenotrophomonas phage IME-SM1 ➚	KR560069 ➚	AKO61579.1 ➚	5156
Bacteria	NA	NA	Vibrio phage PWH3a-P1 ➚	NC_020863 ➚	YP_007675941.1 ➚	5156
Bacteria	Siphoviridae ➚	NA	Burkholderia phage BcepGomr ➚	NC_009447 ➚	YP_001210254.1 ➚	5156
Bacteria	Siphoviridae ➚	NA	Cellulophaga phage phi13:1 ➚	KC821625 ➚	AGO49041.1 ➚	5156
Bacteria	Siphoviridae ➚	NA	Cellulophaga phage phi19:2 ➚	KC821621 ➚	AGO48671.1 ➚	5156
Bacteria	Siphoviridae ➚	NA	Cellulophaga phage phiST ➚	NC_020842 ➚	YP_007673452.1 ➚	5156
Bacteria	Siphoviridae ➚	NA	Enterobacteria phage 9g ➚	NC_024146 ➚	YP_009032328.1 ➚	5156
Bacteria	Siphoviridae ➚	NA	Enterobacteria phage CAjan ➚	NC_028776 ➚	YP_009196832.1 ➚	5156
Bacteria	Siphoviridae ➚	NA	Enterobacteria phage JenK1 ➚	NC_029021 ➚	YP_009219313.1 ➚	5156
Bacteria	Siphoviridae ➚	NA	Enterobacteria phage JenP1 ➚	NC_029028 ➚	YP_009220005.1 ➚	5156
Bacteria	Siphoviridae ➚	NA	Enterobacteria phage JenP2 ➚	NC_028997 ➚	YP_009216972.1 ➚	5156
Bacteria	Siphoviridae ➚	NA	Escherichia phage Seurat ➚	NC_027378 ➚	YP_009151980.1 ➚	5156
Bacteria	Siphoviridae ➚	NA	Escherichia phage slur01 ➚	NC_028831 ➚	YP_009201621.1 ➚	5156
Bacteria	Siphoviridae ➚	NA	Mycobacterium phage Arbiter ➚	JN618996 ➚	AEN79508.1 ➚	5156
Bacteria	Siphoviridae ➚	NA	Mycobacterium phage Ares ➚	JN699004 ➚	AER48626.1 ➚	5156
Bacteria	Siphoviridae ➚	NA	Mycobacterium phage Bipper ➚	KU728633 ➚	AMQ66941.1 ➚	5156
Bacteria	Siphoviridae ➚	NA	Mycobacterium phage Glass ➚	KT880194 ➚	AMB17318.1 ➚	5156
Bacteria	Siphoviridae ➚	NA	Mycobacterium phage Godines ➚	KR997932 ➚	AKU45203.1 ➚	5156
Bacteria	Siphoviridae ➚	NA	Mycobacterium phage Hedgerow ➚	JN698991 ➚	AER47236.1 ➚	5156
Bacteria	Siphoviridae ➚	NA	Mycobacterium phage Qyrzula ➚	NC_008204 ➚	YP_655684.1 ➚	5156
Bacteria	Siphoviridae ➚	NA	Streptococcus phage Dp-1 ➚	NC_015274 ➚	YP_004306891.1 ➚	5156
Bacteria	Siphoviridae ➚	NA	Vibrio phage VpKK5 ➚	NC_026610 ➚	YP_009126589.1 ➚	5156
Bacteria	Siphoviridae ➚	Pgonelikevirus ➚	Mycobacterium phage LizLemon ➚	KM101117 ➚	AIK68778.1 ➚	5156
Bacteria	Siphoviridae ➚	Pgonelikevirus ➚	Mycobacterium phage Rosebush ➚	NC_004684 ➚	NP_817765.1 ➚	5156
Bacteria	Siphoviridae ➚	Pgonelikevirus ➚	Mycobacterium phage TA17A ➚	KF024722 ➚	AGS81416.1 ➚	5156
Bacteria	Siphoviridae ➚	Pgonelikevirus ➚	Mycobacterium phage Tres ➚	KT365402 ➚	ALF01289.1 ➚	5156
Archaea	NA	NA	Halovirus HCTV-1 ➚	NC_021330 ➚	YP_008059635.1 ➚	1020
Archaea	NA	NA	Halovirus HCTV-5 ➚	NC_021327 ➚	YP_008059117.1 ➚	1020
Archaea	NA	NA	Halovirus HVTV-1 ➚	NC_020158 ➚	YP_007378982.1 ➚	1020
Bacteria	Myoviridae ➚	Cp220likevirus ➚	Campylobacter phage CP21 ➚	NC_019507 ➚	YP_007005322.1 ➚	1020
Bacteria	Myoviridae ➚	Cp220likevirus ➚	Campylobacter phage CP220 ➚	NC_027997 ➚	YP_009169248.1 ➚	1020
Bacteria	Myoviridae ➚	Cp220likevirus ➚	Campylobacter phage CPt10 ➚	NC_027996 ➚	YP_009169054.1 ➚	1020
Bacteria	Myoviridae ➚	NA	Bacillus phage BCD7 ➚	NC_019515 ➚	YP_007005876.1 ➚	1020
Bacteria	Myoviridae ➚	NA	Cellulophaga phage phi47:1 ➚	KC821634 ➚	AGO49787.1 ➚	1020
Bacteria	Myoviridae ➚	NA	Cellulophaga phage phiSM ➚	NC_020860 ➚	YP_007675727.1 ➚	1020
Bacteria	Myoviridae ➚	NA	Rhizobium phage RHEph04 ➚	JX483876 ➚	AGC35741.1 ➚	1020
Bacteria	Myoviridae ➚	NA	Rhizobium phage RHEph05 ➚	JX483877 ➚	AGC35817.1 ➚	1020
Bacteria	Myoviridae ➚	NA	Rhizobium phage RHEph06 ➚	NC_027296 ➚	YP_009145915.1 ➚	1020
Bacteria	Myoviridae ➚	Schizot4likevirus ➚	Vibrio phage KVP40 ➚	NC_005083 ➚	NP_899372.1 ➚	1020
Bacteria	Myoviridae ➚	Schizot4likevirus ➚	Vibrio phage VH7D ➚	NC_023568 ➚	YP_009006088.1 ➚	1020
Bacteria	Myoviridae ➚	Schizot4likevirus ➚	Vibrio phage nt-1 ➚	NC_021529 ➚	YP_008125323.1 ➚	1020
Bacteria	Myoviridae ➚	Schizot4likevirus ➚	Vibrio phage phi-Grn1 ➚	KT919972 ➚	ALP47049.1 ➚	1020
Bacteria	Myoviridae ➚	Schizot4likevirus ➚	Vibrio phage phi-ST2 ➚	KT919973 ➚	ALP47426.1 ➚	1020
Bacteria	Myoviridae ➚	Schizot4likevirus ➚	Vibriophage phi-pp2 ➚	JN849462 ➚	AFN37355.1 ➚	1020
Bacteria	Myoviridae ➚	T4likevirus ➚	Stenotrophomonas phage IME-SM1 ➚	KR560069 ➚	AKO61692.1 ➚	1020
Bacteria	NA	NA	Vibrio phage ValKK3 ➚	NC_028829 ➚	YP_009201239.1 ➚	1020
Bacteria	Siphoviridae ➚	NA	Burkholderia phage BcepGomr ➚	NC_009447 ➚	YP_001210255.1 ➚	1020
Bacteria	Siphoviridae ➚	NA	Enterobacteria phage CAjan ➚	NC_028776 ➚	YP_009196836.1 ➚	1020
Bacteria	Siphoviridae ➚	NA	Escherichia phage Seurat ➚	NC_027378 ➚	YP_009151983.1 ➚	1020
Bacteria	Siphoviridae ➚	NA	Escherichia phage slur01 ➚	NC_028831 ➚	YP_009201624.1 ➚	1020
Bacteria	Siphoviridae ➚	NA	Mycobacterium phage Arbiter ➚	JN618996 ➚	AEN79507.1 ➚	1020
Bacteria	Siphoviridae ➚	NA	Mycobacterium phage Ares ➚	JN699004 ➚	AER48625.1 ➚	1020
Bacteria	Siphoviridae ➚	NA	Mycobacterium phage Glass ➚	KT880194 ➚	AMB17317.1 ➚	1020
Bacteria	Siphoviridae ➚	NA	Mycobacterium phage Godines ➚	KR997932 ➚	AKU45202.1 ➚	1020
Bacteria	Siphoviridae ➚	NA	Mycobacterium phage Hedgerow ➚	JN698991 ➚	AER47235.1 ➚	1020
Bacteria	Siphoviridae ➚	NA	Mycobacterium phage Qyrzula ➚	NC_008204 ➚	YP_655683.1 ➚	1020
Bacteria	Siphoviridae ➚	NA	Streptococcus phage Dp-1 ➚	NC_015274 ➚	YP_004306890.1 ➚	1020
Bacteria	Siphoviridae ➚	NA	Vibrio phage VpKK5 ➚	NC_026610 ➚	YP_009126588.1 ➚	1020
Bacteria	Siphoviridae ➚	Pgonelikevirus ➚	Mycobacterium phage LizLemon ➚	KM101117 ➚	AIK68777.1 ➚	1020
Bacteria	Siphoviridae ➚	Pgonelikevirus ➚	Mycobacterium phage Rosebush ➚	NC_004684 ➚	NP_817764.1 ➚	1020
Bacteria	Siphoviridae ➚	Pgonelikevirus ➚	Mycobacterium phage TA17A ➚	KF024722 ➚	AGS81415.1 ➚	1020
Bacteria	Siphoviridae ➚	Pgonelikevirus ➚	Mycobacterium phage Tres ➚	KT365402 ➚	ALF01288.1 ➚	1020
Archaea	NA	NA	Halovirus HCTV-1 ➚	NC_021330 ➚	YP_008059630.1 ➚	0998
Archaea	NA	NA	Halovirus HCTV-5 ➚	NC_021327 ➚	YP_008059113.1 ➚	0998
Archaea	NA	NA	Halovirus HVTV-1 ➚	NC_020158 ➚	YP_007378978.1 ➚	0998
Bacteria	Myoviridae ➚	Cp220likevirus ➚	Campylobacter phage CP21 ➚	NC_019507 ➚	YP_007005215.1 ➚	0998
Bacteria	Myoviridae ➚	Cp220likevirus ➚	Campylobacter phage CP220 ➚	NC_027997 ➚	YP_009169151.1 ➚	0998
Bacteria	Myoviridae ➚	Cp220likevirus ➚	Campylobacter phage CPt10 ➚	NC_027996 ➚	YP_009168954.1 ➚	0998
Bacteria	Myoviridae ➚	NA	Bacillus phage BCD7 ➚	NC_019515 ➚	YP_007005878.1 ➚	0998
Bacteria	Myoviridae ➚	NA	Cellulophaga phage phi47:1 ➚	KC821634 ➚	AGO49785.1 ➚	0998
Bacteria	Myoviridae ➚	NA	Cellulophaga phage phiSM ➚	NC_020860 ➚	YP_007675725.1 ➚	0998
Bacteria	Myoviridae ➚	NA	Rhizobium phage RHEph04 ➚	JX483876 ➚	AGC35742.1 ➚	0998
Bacteria	Myoviridae ➚	NA	Rhizobium phage RHEph05 ➚	JX483877 ➚	AGC35818.1 ➚	0998
Bacteria	Myoviridae ➚	NA	Rhizobium phage RHEph06 ➚	NC_027296 ➚	YP_009145916.1 ➚	0998
Bacteria	Myoviridae ➚	Schizot4likevirus ➚	Vibrio phage KVP40 ➚	NC_005083 ➚	NP_899531.1 ➚	0998
Bacteria	Myoviridae ➚	Schizot4likevirus ➚	Vibrio phage VH7D ➚	NC_023568 ➚	YP_009006244.1 ➚	0998
Bacteria	Myoviridae ➚	Schizot4likevirus ➚	Vibrio phage nt-1 ➚	NC_021529 ➚	YP_008125479.1 ➚	0998
Bacteria	Myoviridae ➚	Schizot4likevirus ➚	Vibrio phage phi-Grn1 ➚	KT919972 ➚	ALP47028.1 ➚	0998
Bacteria	Myoviridae ➚	Schizot4likevirus ➚	Vibrio phage phi-ST2 ➚	KT919973 ➚	ALP47407.1 ➚	0998
Bacteria	Myoviridae ➚	Schizot4likevirus ➚	Vibriophage phi-pp2 ➚	JN849462 ➚	AFN37515.1 ➚	0998
Bacteria	Myoviridae ➚	T4likevirus ➚	Stenotrophomonas phage IME-SM1 ➚	KR560069 ➚	AKO61694.1 ➚	0998
Bacteria	NA	NA	Vibrio phage ValKK3 ➚	NC_028829 ➚	YP_009201467.1 ➚	0998
Bacteria	Siphoviridae ➚	NA	Burkholderia phage BcepGomr ➚	NC_009447 ➚	YP_001210257.1 ➚	0998
Bacteria	Siphoviridae ➚	NA	Cellulophaga phage phi13:1 ➚	KC821625 ➚	AGO49042.1 ➚	0998
Bacteria	Siphoviridae ➚	NA	Cellulophaga phage phi19:2 ➚	KC821621 ➚	AGO48672.1 ➚	0998
Bacteria	Siphoviridae ➚	NA	Cellulophaga phage phiST ➚	NC_020842 ➚	YP_007673451.1 ➚	0998
Bacteria	Siphoviridae ➚	NA	Enterobacteria phage 9g ➚	NC_024146 ➚	YP_009032331.1 ➚	0998
Bacteria	Siphoviridae ➚	NA	Enterobacteria phage CAjan ➚	NC_028776 ➚	YP_009196839.1 ➚	0998
Bacteria	Siphoviridae ➚	NA	Enterobacteria phage JenK1 ➚	NC_029021 ➚	YP_009219316.1 ➚	0998
Bacteria	Siphoviridae ➚	NA	Enterobacteria phage JenP1 ➚	NC_029028 ➚	YP_009220008.1 ➚	0998
Bacteria	Siphoviridae ➚	NA	Enterobacteria phage JenP2 ➚	NC_028997 ➚	YP_009216975.1 ➚	0998
Bacteria	Siphoviridae ➚	NA	Escherichia phage Seurat ➚	NC_027378 ➚	YP_009151987.1 ➚	0998
Bacteria	Siphoviridae ➚	NA	Escherichia phage slur01 ➚	NC_028831 ➚	YP_009201628.1 ➚	0998
Bacteria	Siphoviridae ➚	NA	Mycobacterium phage Arbiter ➚	JN618996 ➚	AEN79509.1 ➚	0998
Bacteria	Siphoviridae ➚	NA	Mycobacterium phage Ares ➚	JN699004 ➚	AER48627.1 ➚	0998
Bacteria	Siphoviridae ➚	NA	Mycobacterium phage Bipper ➚	KU728633 ➚	AMQ66942.1 ➚	0998
Bacteria	Siphoviridae ➚	NA	Mycobacterium phage Glass ➚	KT880194 ➚	AMB17319.1 ➚	0998
Bacteria	Siphoviridae ➚	NA	Mycobacterium phage Godines ➚	KR997932 ➚	AKU45204.1 ➚	0998
Bacteria	Siphoviridae ➚	NA	Mycobacterium phage Hedgerow ➚	JN698991 ➚	AER47237.1 ➚	0998
Bacteria	Siphoviridae ➚	NA	Mycobacterium phage Qyrzula ➚	NC_008204 ➚	YP_655685.1 ➚	0998
Bacteria	Siphoviridae ➚	NA	Streptococcus phage Dp-1 ➚	NC_015274 ➚	YP_004306892.1 ➚	0998
Bacteria	Siphoviridae ➚	NA	Vibrio phage VpKK5 ➚	NC_026610 ➚	YP_009126587.1 ➚	0998
Bacteria	Siphoviridae ➚	Pgonelikevirus ➚	Mycobacterium phage LizLemon ➚	KM101117 ➚	AIK68779.1 ➚	0998
Bacteria	Siphoviridae ➚	Pgonelikevirus ➚	Mycobacterium phage Rosebush ➚	NC_004684 ➚	NP_817766.1 ➚	0998
Bacteria	Siphoviridae ➚	Pgonelikevirus ➚	Mycobacterium phage TA17A ➚	KF024722 ➚	AGS81417.1 ➚	0998
Bacteria	Siphoviridae ➚	Pgonelikevirus ➚	Mycobacterium phage Tres ➚	KT365402 ➚	ALF01290.1 ➚	0998
Bacteria	Myoviridae ➚	Cp220likevirus ➚	Campylobacter phage CP21 ➚	NC_019507 ➚	YP_007005301.1 ➚	3222
Bacteria	Myoviridae ➚	Cp220likevirus ➚	Campylobacter phage CP220 ➚	NC_027997 ➚	YP_009169258.1 ➚	3222
Bacteria	Myoviridae ➚	Cp220likevirus ➚	Campylobacter phage CPt10 ➚	NC_027996 ➚	YP_009169065.1 ➚	3222
Bacteria	Myoviridae ➚	NA	Bacillus phage BCD7 ➚	NC_019515 ➚	YP_007005873.1 ➚	3222
Bacteria	Myoviridae ➚	NA	Cellulophaga phage phi47:1 ➚	KC821634 ➚	AGO49794.1 ➚	3222
Bacteria	Myoviridae ➚	NA	Cellulophaga phage phiSM ➚	NC_020860 ➚	YP_007675734.1 ➚	3222
Bacteria	Myoviridae ➚	NA	Rhizobium phage RHEph04 ➚	JX483876 ➚	AGC35739.1 ➚	3222
Bacteria	Myoviridae ➚	NA	Rhizobium phage RHEph05 ➚	JX483877 ➚	AGC35815.1 ➚	3222
Bacteria	Myoviridae ➚	NA	Rhizobium phage RHEph06 ➚	NC_027296 ➚	YP_009145913.1 ➚	3222
Bacteria	Myoviridae ➚	Schizot4likevirus ➚	Vibrio phage KVP40 ➚	NC_005083 ➚	NP_899369.1 ➚	3222
Bacteria	Myoviridae ➚	Schizot4likevirus ➚	Vibrio phage VH7D ➚	NC_023568 ➚	YP_009006085.1 ➚	3222
Bacteria	Myoviridae ➚	Schizot4likevirus ➚	Vibrio phage nt-1 ➚	NC_021529 ➚	YP_008125321.1 ➚	3222
Bacteria	Myoviridae ➚	Schizot4likevirus ➚	Vibrio phage phi-Grn1 ➚	KT919972 ➚	ALP47057.1 ➚	3222
Bacteria	Myoviridae ➚	Schizot4likevirus ➚	Vibrio phage phi-ST2 ➚	KT919973 ➚	ALP47437.1 ➚	3222
Bacteria	Myoviridae ➚	Schizot4likevirus ➚	Vibriophage phi-pp2 ➚	JN849462 ➚	AFN37351.1 ➚	3222
Bacteria	Myoviridae ➚	T4likevirus ➚	Stenotrophomonas phage IME-SM1 ➚	KR560069 ➚	AKO61689.1 ➚	3222
Bacteria	NA	NA	Acinetobacter phage Ab105-3phi ➚	KT588073 ➚	ALJ98956.1 ➚	3222
Bacteria	NA	NA	Vibrio phage ValKK3 ➚	NC_028829 ➚	YP_009201242.1 ➚	3222
Bacteria	Siphoviridae ➚	NA	Burkholderia phage BcepGomr ➚	NC_009447 ➚	YP_001210253.1 ➚	3222
Bacteria	Siphoviridae ➚	NA	Cellulophaga phage phi13:1 ➚	KC821625 ➚	AGO49043.1 ➚	3222
Bacteria	Siphoviridae ➚	NA	Cellulophaga phage phi19:2 ➚	KC821621 ➚	AGO48673.1 ➚	3222
Bacteria	Siphoviridae ➚	NA	Cellulophaga phage phiST ➚	NC_020842 ➚	YP_007673450.1 ➚	3222
Bacteria	Siphoviridae ➚	NA	Enterobacteria phage 9g ➚	NC_024146 ➚	YP_009032327.1 ➚	3222
Bacteria	Siphoviridae ➚	NA	Enterobacteria phage CAjan ➚	NC_028776 ➚	YP_009196831.1 ➚	3222
Bacteria	Siphoviridae ➚	NA	Enterobacteria phage JenK1 ➚	NC_029021 ➚	YP_009219312.1 ➚	3222
Bacteria	Siphoviridae ➚	NA	Enterobacteria phage JenP1 ➚	NC_029028 ➚	YP_009220004.1 ➚	3222
Bacteria	Siphoviridae ➚	NA	Enterobacteria phage JenP2 ➚	NC_028997 ➚	YP_009216971.1 ➚	3222
Bacteria	Siphoviridae ➚	NA	Escherichia phage Seurat ➚	NC_027378 ➚	YP_009151979.1 ➚	3222
Bacteria	Siphoviridae ➚	NA	Escherichia phage slur01 ➚	NC_028831 ➚	YP_009201620.1 ➚	3222
Bacteria	Siphoviridae ➚	NA	Mycobacterium phage Arbiter ➚	JN618996 ➚	AEN79510.1 ➚	3222
Bacteria	Siphoviridae ➚	NA	Mycobacterium phage Ares ➚	JN699004 ➚	AER48628.1 ➚	3222
Bacteria	Siphoviridae ➚	NA	Mycobacterium phage Bipper ➚	KU728633 ➚	AMQ66943.1 ➚	3222
Bacteria	Siphoviridae ➚	NA	Mycobacterium phage Glass ➚	KT880194 ➚	AMB17320.1 ➚	3222
Bacteria	Siphoviridae ➚	NA	Mycobacterium phage Godines ➚	KR997932 ➚	AKU45205.1 ➚	3222
Bacteria	Siphoviridae ➚	NA	Mycobacterium phage Hedgerow ➚	JN698991 ➚	AER47238.1 ➚	3222
Bacteria	Siphoviridae ➚	NA	Mycobacterium phage Qyrzula ➚	NC_008204 ➚	YP_655686.1 ➚	3222
Bacteria	Siphoviridae ➚	NA	Streptococcus phage Dp-1 ➚	NC_015274 ➚	YP_004306893.1 ➚	3222
Bacteria	Siphoviridae ➚	NA	Vibrio phage VpKK5 ➚	NC_026610 ➚	YP_009126590.1 ➚	3222
Bacteria	Siphoviridae ➚	Pgonelikevirus ➚	Mycobacterium phage LizLemon ➚	KM101117 ➚	AIK68780.1 ➚	3222
Bacteria	Siphoviridae ➚	Pgonelikevirus ➚	Mycobacterium phage Rosebush ➚	NC_004684 ➚	NP_817767.1 ➚	3222
Bacteria	Siphoviridae ➚	Pgonelikevirus ➚	Mycobacterium phage TA17A ➚	KF024722 ➚	AGS81418.1 ➚	3222
Bacteria	Siphoviridae ➚	Pgonelikevirus ➚	Mycobacterium phage Tres ➚	KT365402 ➚	ALF01291.1 ➚	3222
Archaea	NA	NA	Halovirus HCTV-1 ➚	NC_021330 ➚	YP_008059626.1 ➚	3222
Archaea	NA	NA	Halovirus HCTV-5 ➚	NC_021327 ➚	YP_008059110.1 ➚	3222
Archaea	NA	NA	Halovirus HVTV-1 ➚	NC_020158 ➚	YP_007378975.1 ➚	3222
Bacteria	Myoviridae	NA	Cellulophaga phage phi47:1	KC821634	AGO49789.1	5297
Bacteria	Myoviridae	NA	Cellulophaga phage phiSM	NC_020860	YP_007675729.1	5297
Bacteria	Myoviridae	NA	Enterobacteria phage SfI	NC_027339	YP_009147480.1	5297
Bacteria	Myoviridae	NA	Rhizobium phage RHEph04	JX483876	AGC35736.1	5297
Bacteria	Myoviridae	NA	Rhizobium phage RHEph05	JX483877	AGC35812.1	5297
Bacteria	Myoviridae	NA	Rhizobium phage RHEph06	NC_027296	YP_009145910.1	5297
Bacteria	Myoviridae	P2likevirus	Salmonella phage SEN1	NC_029003	YP_009217891.1	5297
Bacteria	Myoviridae	P2likevirus	Salmonella phage SEN8	KT630647	ALF02415.1	5297
Bacteria	Podoviridae	NA	Salmonella phage 7-11	NC_015938	YP_004782407.1	5297
Bacteria	Siphoviridae	NA	Burkholderia phage BcepGomr	NC_009447	YP_001210251.1	5297
Bacteria	Siphoviridae	NA	Enterobacteria phage 9g	NC_024146	YP_009032326.1	5297
Bacteria	Siphoviridae	NA	Enterobacteria phage CAjan	NC_028776	YP_009196829.1	5297
Bacteria	Siphoviridae	NA	Enterobacteria phage HK106	NC_019768	YP_007151699.1	5297
Bacteria	Siphoviridae	NA	Enterobacteria phage JenK1	NC_029021	YP_009219311.1	5297
Bacteria	Siphoviridae	NA	Enterobacteria phage JenP1	NC_029028	YP_009220002.1	5297
Bacteria	Siphoviridae	NA	Escherichia phage Seurat	NC_027378	YP_009151977.1	5297
Bacteria	Siphoviridae	NA	Escherichia phage slur01	NC_028831	YP_009201618.1	5297
Bacteria	Siphoviridae	NA	Mycobacterium phage Bipper	KU728633	AMQ66939.1	5297
Bacteria	Siphoviridae	NA	Salmonella phage SPN3UB	NC_019545	YP_007011024.1	5297
Bacteria	Siphoviridae	NA	Streptococcus phage Dp-1	NC_015274	YP_004306895.1	5297
Bacteria	Siphoviridae	NA	Vibrio phage VpKK5	NC_026610	YP_009126591.1	5297
Archaea	NA	NA	Halovirus HCTV-1 ➚	NC_021330 ➚	YP_008059637.1 ➚	6942
Archaea	NA	NA	Halovirus HCTV-5 ➚	NC_021327 ➚	YP_008059122.1 ➚	6942
Archaea	NA	NA	Halovirus HVTV-1 ➚	NC_020158 ➚	YP_007378987.1 ➚	6942
Bacteria	Myoviridae ➚	NA	Cellulophaga phage phi47:1 ➚	KC821634 ➚	AGO49791.1 ➚	6942
Bacteria	Myoviridae ➚	NA	Cellulophaga phage phiSM ➚	NC_020860 ➚	YP_007675731.1 ➚	6942
Bacteria	Siphoviridae ➚	NA	Streptococcus phage Dp-1 ➚	NC_015274 ➚	YP_004306889.1 ➚	6942
